# Supplementary material for: Oxidative Stress and Emergence of Psychosis
Source: Antioxidants (Basel). 2022 Sep 21;11(10):1870. doi: 10.3390/antiox11101870 (PMC9598314; doi:10.3390/antiox11101870)
Supplement: Supplementary file 1 [file antioxidants-11-01870-s001.zip]

Archive with 1 entries (1 files):
- antioxidants-1885667-supplementary.pdf
